# Supplementary material for: Bioinformatics Identification and Experimental Validation of Ferroptosis- and Immune Infiltration-Associated Biomarkers in Ischemic Stroke
Source: Curr Issues Mol Biol. 2025 Dec 18;47(12):1066. doi: 10.3390/cimb47121066 (PMC12732058; doi:10.3390/cimb47121066)
Supplement: Supplementary file 1 [file cimb-47-01066-s001.zip]

Archive with 1 entries (1 files):
- cimb-3998931-supplementary.pdf
